# Supplementary material for: The Content of Small 18S rRNA Fragments Is Regulated Developmentally and in Response to Stress in Plants
Source: Plants (Basel). 2026 May 15;15(10):1512. doi: 10.3390/plants15101512 (PMC13210519; doi:10.3390/plants15101512)
Supplement: Supplementary file 1 [file plants-15-01512-s001.zip]

Archive with 3 entries (3 files):
- plants-4274504-Supplementary-S1.pdf
- plants-4274504-Supplementary-S2.xlsx
- plants-4274504-Supplementary-S3.pdf
