# Supplementary material for: The Content of Small 18S rRNA Fragments Is Regulated Developmentally and in Response to Stress in Plants
Source: Plants (Basel). 2026 May 15;15(10):1512. doi: 10.3390/plants15101512 (PMC13210519; doi:10.3390/plants15101512)
Supplement: Supplementary file 1 [file plants-15-01512-s001.zip › plants-4274504-Supplementary-S2.xlsx]

## Sheet: Wheat varieties
	5S (gel)					Nothern densitmetry																Mean				SE
5'18SrRF135											S(75nt-5’18S) / S(5S RNA)			5;18SrRF135	Mean S(75nt-5’18S) / S(5.8S RNA)	SD	SE	Student p versus Ctrl	Student p versus Kaz-EM			Ctrl	NaCl	Sucrose		Ctrl	NaCl	Sucrose
Kaz-19 Ctrl	2895.66	2374.61	2073.93	2448.07		371.314	545.607	473.485	463.469		0.128231	0.229767	0.228303	Kaz-19 Ctrl	0.195434	0.0582037	0.0336039				Kaz-19	0.195434	0.585036	3.39247		0.0336039	0.078686	0.380971
Kaz Rannespelaya Ctrl	2347.03	2822.79	2540.2	2570.01		1282.96	590.134	2568.08	1480.39		0.546631	0.209061	1.01097	Kaz Rannespelaya Ctrl	0.588889	0.402624	0.232455	0.0352309	0.232328		Kaz-EM	0.588889	1.13549	1.48616		0.232455	0.123621	0.081439
Kaz-10 Ctrl	3597.93	3800.15	3487.52	3628.53		958.77	909.648	1757.23	1208.55		0.266478	0.239371	0.503864	Kaz-10 Ctrl	0.336571	0.145512	0.0840116	0.0123158	0.246691		Kaz-10	0.336571	3.2013	0.765565		0.0840116	0.296339	0.0417184
Kaz-19 NaCl	3195.52	3249.52	2833.03	3092.69		1704.08	1566.96	2095.38	1788.81		0.533273	0.482214	0.739623	Kaz-19 NaCl	0.585036	0.136288	0.078686
Kaz Rannespelaya NaCl	2863.33	2651.84	2751.5	2755.55		2739.69	2855.57	3777.33	3124.19		0.956821	1.07683	1.37283	Kaz Rannespelaya NaCl	1.13549	0.214117	0.123621	0.077044	0.0134225
Kaz-10 NaCl	3821.22	3920.76	3697.52	3813.17		12281.5	10514.6	13710.7	12168.9		3.21403	2.68177	3.70808	Kaz-10 NaCl	3.2013	0.513275	0.296339	0.0342255	0.0123293
Kaz-19 Sucrose	2710.22	2727.54	2269.26	2569.01		7722.35	8731.52	9364.81	8606.23		2.84934	3.20124	4.12682	Kaz-19 Sucrose	3.39247	0.659861	0.380971
Kaz Rannespelaya Sucrose	5404.9	5573.61	5444.07	5474.2		7483.88	7951.4	8967.64	8134.31		1.38465	1.42662	1.64723	Kaz Rannespelaya Sucrose	1.48616	0.141056	0.081439	0.00604699	0.023926
Kaz-10 Sucrose	3970.15	4012.57	3885.03	3955.92		2735.33	3110.55	3234.38	3026.75		0.688972	0.775201	0.832522	Kaz-10 Sucrose	0.765565	0.0722584	0.0417184	0.01894	0.00454713
																						Mean				SE
5'18SrRF75											S(90nt-3’18S) / S(5.8S RNA)			5'18SrRF75	Mean S(90nt-3’18S) / S(5.8S RNA)	SD	SE	Student p versus Ctrl				Ctrl	NaCl	Sucrose		Ctrl	NaCl	Sucrose
Kaz-19 Ctrl	2895.66	2374.61	2073.93	2448.07		219.971	57.243	592.556	289.923		0.0759658	0.0241063	0.285716	Kaz-19 Ctrl	0.128596	0.138519	0.0799737				Kaz-19	0.128596	8.50507	2.66651		0.0799737	0.564544	0.22707
Kaz Rannespelaya Ctrl	2647.03	2322.79	2240.2	2403.34		21.536	90.657	470.142	194.112		0.0081359	0.0390294	0.209866	Kaz Rannespelaya Ctrl	0.085677	0.108654	0.0627315	0.00337394	0.277177		Kaz-EM	0.085677	4.03707	0.372669		0.0627315	0.27119	0.0325549
Kaz-10 Ctrl	3497.93	3900.15	3487.52	3628.53		307.728	35.828	544.485	296.014		0.0879742	0.0091863	0.156124	Kaz-10 Ctrl	0.0844282	0.073533	0.0424543	0.00358991	0.978534		Kaz-10	0.0844282	4.41627	3.08533		0.0424543	0.232744	0.146451
Kaz-19 NaCl	3195.52	3249.52	2833.03	3092.69		25142.9	26048.5	27284.7	26158.7		7.86818	8.01611	9.63092	Kaz-19 NaCl	8.50507	0.977819	0.564544
Kaz Rannespelaya NaCl	2863.33	2651.84	2751.5	2755.55		10077.1	11020.6	12205.6	11101.1		3.51937	4.15584	4.436	Kaz Rannespelaya NaCl	4.03707	0.469716	0.27119	0.00315097	0.00752796
Kaz-10 NaCl	3821.22	3920.76	3697.52	3813.17		16310.5	16106.3	18015.9	16810.9		4.2684	4.10795	4.87244	Kaz-10 NaCl	4.41627	0.403125	0.232744	0.0109036	0.243538
Kaz-19 Sucrose	2710.22	2727.54	2269.26	2569.01		6497.54	6775.83	7075.25	6782.87		2.39742	2.48423	3.11787	Kaz-19 Sucrose	2.66651	0.393297	0.22707
Kaz Rannespelaya Sucrose	5404.9	5573.61	5444.07	5474.2		1787.5	1953.67	2377.79	2039.65		0.330718	0.350521	0.436767	Kaz Rannespelaya Sucrose	0.372669	0.0563868	0.0325549	0.0019931	0.00712021
Kaz-10 Sucrose	3970.15	4012.57	3885.03	3955.92		11273.9	12318.8	13000.4	12197.7		2.83966	3.07005	3.34629	Kaz-10 Sucrose	3.08533	0.253661	0.146451	0.00187371	0.00181389
																						Mean				SE
3'18SrRF100											S(90nt-3’18S) / S(5.8S RNA)			3'18SrRF100	Mean S(90nt-3’18S) / S(5.8S RNA)	SD	SE	Student p versus Ctrl				Ctrl	NaCl	Sucrose		Ctrl	NaCl	Sucrose
Kaz-19 Ctrl	3267.37	3585.12	3132.02	3328.17		178.234	183.163	224.163	195.187		0.0545497	0.0510897	0.0715713	Kaz-19 Ctrl	0.0590702	0.0109636	0.00632983				Kaz-19	0.0590702	1.39496	0.387447		0.00632983	0.0590902	0.0419133
Kaz Rannespelaya Ctrl	3756.76	3180.69	3402.98	3446.81		258.95	278.678	277.678	271.769		0.0689291	0.0876156	0.0815984	Kaz Rannespelaya Ctrl	0.079381	0.00953856	0.00550709	0.00182975	0.131692		Kaz-EM	0.079381	0.362678	0.147611		0.00550709	0.0545021	0.0142725
Kaz-10 Ctrl	4229.42	4886.95	3589.93	4235.43		433.213	135.607	211.849	260.223		0.102429	0.0277488	0.059012	Kaz-10 Ctrl	0.0630631	0.0375043	0.0216531	0.0188012	0.608672		Kaz-10	0.0630631	1.75835	0.455786		0.0216531	0.0782583	0.0577604
Kaz-19 NaCl	3642.3	3620.47	3512.64	3591.8		4650.44	5269.47	5102.52	5007.47		1.27679	1.45547	1.45262	Kaz-19 NaCl	1.39496	0.102347	0.0590902
Kaz Rannespelaya NaCl	3230.64	3268.64	3268.64	3255.97		936.619	1074.62	1534.13	1181.79		0.289917	0.328766	0.469349	Kaz Rannespelaya NaCl	0.362678	0.0944004	0.0545021	0.0327289	0.00208608
Kaz-10 NaCl	2961.03	3015.03	3385.81	3120.63		5162.02	5730.95	5522.1	5471.69		1.74332	1.90079	1.63095	Kaz-10 NaCl	1.75835	0.135547	0.0782583	0.0335265	0.00754766
Kaz-19 Sucrose	2305.2	2512.33	2756.52	2524.68		779.426	1182.82	974.205	978.817		0.338116	0.470807	0.353419	Kaz-19 Sucrose	0.387447	0.072596	0.0419133
Kaz Rannespelaya Sucrose	2426.52	2910.4	2622.93	2653.28		348.598	506.607	328.134	394.446		0.143662	0.174068	0.125102	Kaz Rannespelaya Sucrose	0.147611	0.0247207	0.0142725	0.00287383	0.0153718
Kaz-10 Sucrose	3676	4307.66	4100.07	4027.91		1327.98	2414.69	1826.76	1856.48		0.361257	0.560557	0.445543	Kaz-10 Sucrose	0.455786	0.100044	0.0577604	0.0383022	0.0244951
столбец	5S					Nothern densitmetry																Mean				SE
5'18SrRF135+5'18SrRF75						5'18SrRF135+5'18SrRF75					S(75nt-5’18S) / S(5S RNA)			5'18SrRF135	Mean S(75nt-5’18S) / S(5.8S RNA)	SD	SE	Student p versus Ctrl				Ctrl	NaCl	Sucrose		Ctrl	NaCl	Sucrose
Kaz-19 Ctrl	5791.32	4749.22	4147.87	4896.14		591.285	602.85	1066.04	753.392		0.204197	0.253873	0.514019	Kaz-19 Ctrl	0.32403	0.1664	0.0960709				Kaz-19	0.32403	9.09011	6.05897		0.0960709	0.64083	0.606236
Kaz Rannespelaya Ctrl	4994.07	5145.58	4780.41	4973.35		1304.5	680.791	3038.22	1674.5		0.554767	0.24809	1.22084	Kaz Rannespelaya Ctrl	0.674566	0.497317	0.287126	0.00384857	0.230491		Kaz-EM	0.674566	5.17256	1.85883		0.287126	0.385871	0.113985
Kaz-10 Ctrl	7095.87	7700.31	6975.04	7257.07		1266.5	945.476	2301.72	1504.56		0.354452	0.248558	0.659988	Kaz-10 Ctrl	0.420999	0.213635	0.123342	0.00782706	0.262549		Kaz-10	0.420999	7.61756	3.8509		0.123342	0.521357	0.187712
Kaz-19 NaCl	6391.04	6499.04	5666.07	6185.38		26847	27615.4	29380.1	27947.5		8.40145	8.49832	10.3705	Kaz-19 NaCl	9.09011	1.10995	0.64083
Kaz Rannespelaya NaCl	5726.65	5303.68	5502.99	5511.11		12816.8	13876.2	15983	14225.3		4.47619	5.23267	5.80882	Kaz Rannespelaya NaCl	5.17256	0.668347	0.385871	0.004722	0.00899913
Kaz-10 NaCl	7642.45	7841.52	7395.04	7626.34		28592.1	26620.9	31726.7	28979.9		7.48244	6.78972	8.58053	Kaz-10 NaCl	7.61756	0.903018	0.521357	0.0254416	0.0321228
Kaz-19 Sucrose	5420.45	5455.08	4538.51	5138.01		14219.9	15507.4	16440.1	15389.1		5.24675	5.68547	7.24469	Kaz-19 Sucrose	6.05897	1.05003	0.606236
Kaz Rannespelaya Sucrose	10809.8	11147.2	10888.1	10948.4		9271.38	9905.07	11345.4	10174		1.71536	1.77714	2.084	Kaz Rannespelaya Sucrose	1.85883	0.197428	0.113985	0.00307	0.0134696
Kaz-10 Sucrose	7940.31	8025.14	7770.07	7911.84		14009.2	15429.4	16234.8	15224.5		3.52863	3.84525	4.17881	Kaz-10 Sucrose	3.8509	0.325127	0.187712	0.00142957	0.00202288

## Sheet: Water balance
			FW0h	FW₈ₕ (g)	DRW (g)	TW0h (g)	TW8h (g)	RWC0h, (%)	Mean	SD	SE	RWC₈ₕ (%)	Mean	SD	SE	WRL (mg·g⁻¹·h⁻¹)	Mean	SD	SE
a	Radish	Raphanus sativus	3	1.66	0.34	3.33	2.78	88.9632	86.8758	1.86113	1.07455	54.0984	55.9051	1.57911	0.911724	55.8333	54.7222	1.04859	0.60542
			3	1.69	0.36	3.42	2.71	86.2745				56.5957				54.5833
			3	1.71	0.37	3.45	2.72	85.3896				57.0213				53.75
b	Pea	Pisum sativum	3	2.18	0.43	3.37	2.91	87.415	88.0952	0.680272	0.392767	70.5645	70.0269	0.465605	0.268825	34.1667	35.5556	1.27294	0.734952
			3	2.14	0.41	3.35	2.89	88.0952				69.7581				35.8333
			3	2.12	0.39	3.33	2.87	88.7755				69.7581				36.6667
c	Beet	Beta vulgaris	3	2.45	0.46	3.39	3.2	86.6894	87.4313	0.798181	0.460843	72.6277	72.8995	0.527535	0.304582	22.9167	23.3333	1.1024	0.636488
			3	2.41	0.44	3.34	3.12	88.2759				73.5075				24.5833
			3	2.46	0.45	3.37	3.22	87.3288				72.5632				22.5
d	Tomato	Solanum lycopersicum	3	2.12	0.42	3.42	3.12	86	85.8095	0.370924	0.21416	62.963	62.2579	0.61158	0.353106	36.6667	36.9444	1.68394	0.972251
			3	2.15	0.43	3.44	3.21	85.3821				61.8705				35.4167
			3	2.07	0.41	3.42	3.09	86.0465				61.9403				38.75
e	Pumpkin	Cucurbita pepo	3	1.64	0.51	3.25	2.71	90.8759	90.8673	0.681191	0.393297	51.3636	52.2411	0.833907	0.481471	56.6667	56.5278	0.636469	0.367476
			3	1.66	0.52	3.27	2.67	90.1818				53.0233				55.8333
			3	1.63	0.51	3.23	2.65	91.5441				52.3364				57.0833
f	Dill	Anethum graveolens	3	1.7	0.31	3.47	2.91	85.1266	85.3554	1.04434	0.602967	53.4615	54.1647	1.02116	0.589582	54.1667	53.75	1.1024	0.636488
			3	1.69	0.31	3.42	2.88	86.4952				53.6965				54.5833
			3	1.74	0.34	3.49	2.87	84.4444				55.336				52.5
